# Supplementary material for: Magnetically Powered Biodegradable Microswimmers
Source: Micromachines (Basel). 2020 Apr 13;11(4):404. doi: 10.3390/mi11040404 (PMC7254493; doi:10.3390/mi11040404)
Supplement: Supplementary file 1 [file micromachines-11-00404-s001.zip]

Archive with 5 entries (5 files):
- videos/Video S1_Structural integrity tests of the microswimmer..mp4
- videos/Video S2_Net displacement of the microswimmer under an external oscillating magnetic field.mp4
- videos/Video S3_Free-swimming performance of guiding the microswimmer to a desired site through a sub-path.mp4
- videos/Video S4_Net displacement of the microswimmer with the diameter and the length of (left) 4 and 100 micrometers; (right) 8 and 100 micrometers.mp4
- videos/Video S5_Free-swimming performance of the microswimmer with the diameter and the length of 6 micrometers and 150 micrometers.mp4
